# Supplementary material for: iCTNet2: integrating heterogeneous biological interactions to understand complex traits
Source: F1000Res. 2015 Sep 28;4:485. Originally published 2015 Aug 5. [Version 2] doi: 10.12688/f1000research.6836.2 (PMC4706053; doi:10.12688/f1000research.6836.2)
Supplement: Supplementary file 1 [file f1000research-4-7667-s0000.tgz › 5cd55fb3-828e-4a52-a84d-c8d68e844310.csv]

gnf_tissue_name	bto_code	bto_name
721_B_lymphoblasts	BTO:0003335	EBV-LCL cell
Adipocyte	BTO:0000443	adipocyte
AdrenalCortex	BTO:0000045	adrenal cortex
Adrenalgland	BTO:0000047	adrenal gland
Amygdala	BTO:0001042	amygdala
Appendix	BTO:0000084	vermiform appendix
AtrioventricularNode	BTO:0002320	cardiac muscle fiber
BDCA4+_DentriticCells	BTO:0002042	dendritic cell
Bonemarrow	BTO:0000141	bone marrow
BronchialEpithelialCells	BTO:0002924	NHBE cell
CD105+_Endothelial	BTO:0001176	endothelial cell
CD14+_Monocytes	BTO:0000876	monocyte
CD19+_BCells(neg._sel.)	BTO:0000776	B-lymphocyte
CD33+_Myeloid	BTO:0004730	myeloid progenitor cell
CD34+	BTO:0000725	hematopoietic stem cell
CD4+_Tcells	BTO:0002417	helper T-lymphocyte
CD56+_NKCells	BTO:0000914	natural killer cell
CD71+_EarlyErythroid	BTO:0004911	erythroid progenitor cell
CD8+_Tcells	BTO:0000289	cytotoxic T-lymphocyte
CardiacMyocytes	BTO:0001539	cardiac myocyte
Caudatenucleus	BTO:0000211	caudate nucleus
Cerebellum	BTO:0000232	cerebellum
CerebellumPeduncles	BTO:0000232	cerebellum
CiliaryGanglion	BTO:0001256	parasympathetic ganglion
CingulateCortex	BTO:0003975	cingulate cortex
Colorectaladenocarcinoma	BTO:0000038	SW-480 cell
DorsalRootGanglion	BTO:0001264	spinal ganglion
FetalThyroid
Fetalbrain
Fetalliver
Fetallung
GlobusPallidus	BTO:0002246	globus pallidus
Heart	BTO:0000562	heart
Hypothalamus	BTO:0000614	hypothalamus
Kidney	BTO:0000671	kidney
Leukemia_chronicMyelogenousK-562	BTO:0000664	K-562 cell
Leukemia_promyelocytic-HL-60	BTO:0000738	HL-60 cell
Leukemialymphoblastic(MOLT-4)	BTO:0000873	MOLT-4 cell
Liver	BTO:0000759	liver
Lung	BTO:0000763	lung
Lymphnode	BTO:0000784	lymph node
Lymphoma_burkitts(Daudi)	BTO:0001561	DAUDI cell
Lymphoma_burkitts(Raji)	BTO:0001154	RAJI cell
MedullaOblongata	BTO:0000041	medulla oblongata
OccipitalLobe	BTO:0000293	occipital lobe
OlfactoryBulb	BTO:0000961	olfactory bulb
Ovary	BTO:0000975	ovary
Pancreas	BTO:0000988	pancreas
PancreaticIslet	BTO:0000991	pancreatic islet
ParietalLobe	BTO:0001001	parietal lobe
Pituitary	BTO:0001073	hypophysis
Placenta	BTO:0001078	placenta
Pons	BTO:0001101	pons
PrefrontalCortex	BTO:0002807	prefrontal cortex
Prostate	BTO:0001129	prostate gland
Salivarygland	BTO:0001203	salivary gland
SkeletalMuscle	BTO:0001103	skeletal muscle
Skin	BTO:0001253	skin
SmoothMuscle	BTO:0001260	smooth muscle
Spinalcord	BTO:0001279	spinal cord
SubthalamicNucleus	BTO:0002252	subthalamic nucleus
SuperiorCervicalGanglion	BTO:0001325	superior cervical ganglion
TemporalLobe	BTO:0001355	temporal lobe
Testis	BTO:0001363	testis
TestisGermCell	BTO:0000958	spermatogonium
TestisIntersitial	BTO:0004238	interstitial cell
TestisLeydigCell	BTO:0000755	Leydig cell
TestisSeminiferousTubule	BTO:0001235	seminiferous tubule
Thalamus	BTO:0001365	thalamus
Thymus	BTO:0001374	thymus
Thyroid	BTO:0001379	thyroid gland
Tongue	BTO:0001385	tongue
Tonsil	BTO:0001387	tonsil
Trachea	BTO:0001388	trachea
TrigeminalGanglion	BTO:0001231	trigeminal ganglion
Uterus	BTO:0001424	uterus
UterusCorpus	BTO:0001424	uterus
WholeBlood	BTO:0000089	blood
Wholebrain	BTO:0000142	brain
colon	BTO:0000269	colon
pineal_day	BTO:0001067	pineal gland
pineal_night	BTO:0001067	pineal gland
retina	BTO:0001175	retina
small_intestine	BTO:0000651	small intestine
