# Supplementary material for: iCTNet2: integrating heterogeneous biological interactions to understand complex traits
Source: F1000Res. 2015 Sep 28;4:485. Originally published 2015 Aug 5. [Version 2] doi: 10.12688/f1000research.6836.2 (PMC4706053; doi:10.12688/f1000research.6836.2)
Supplement: Supplementary file 2 [file f1000research-4-7667-s0001.tgz]

Archive with 1 entries (1 files):
- 74d0ad95-eb65-4b0f-8f0e-a829d7ae76c2.csv
