# Supplementary material for: iCTNet2: integrating heterogeneous biological interactions to understand complex traits
Source: F1000Res. 2015 Sep 28;4:485. Originally published 2015 Aug 5. [Version 2] doi: 10.12688/f1000research.6836.2 (PMC4706053; doi:10.12688/f1000research.6836.2)
Supplement: Supplementary file 2 [file f1000research-4-7667-s0001.tgz › 74d0ad95-eb65-4b0f-8f0e-a829d7ae76c2.csv]

bto_id	bto_name	doid_code	doid_name
BTO:0000047	adrenal gland	DOID:3953	adrenal gland cancer
BTO:0000047	adrenal gland	DOID:9553	adrenal gland disease
BTO:0001680	anus	DOID:14110	anus cancer
BTO:0000084	vermiform appendix	DOID:11240	appendiceal neoplasm
BTO:0000084	vermiform appendix	DOID:8337	appendicitis
BTO:0000084	vermiform appendix	DOID:11239	appendix cancer
BTO:0000368	ear	DOID:833	auditory system cancer
BTO:0000776	B-lymphocyte	DOID:2115	B cell deficiency
BTO:0000776	B-lymphocyte	DOID:707	B-cell lymphocytic neoplasm
BTO:0000524	glia	DOID:0060101	benign glioma
BTO:0000122	bile duct	DOID:4606	bile duct cancer
BTO:0000493	gall bladder	DOID:4607	biliary tract cancer
BTO:0000122	bile duct	DOID:4607	biliary tract cancer
BTO:0000123	bladder	DOID:9053	bladder carcinoma in situ
BTO:0001418	urinary bladder	DOID:365	bladder disease
BTO:0000140	bone	DOID:184	bone cancer
BTO:0000140	bone	DOID:0080001	bone disease
BTO:0000149	breast	DOID:0060082	breast benign neoplasm
BTO:0000149	breast	DOID:1612	breast cancer
BTO:0000149	breast	DOID:8791	breast carcinoma in situ
BTO:0000149	breast	DOID:3463	breast disease
BTO:0001340	bronchus	DOID:1176	bronchial disease
BTO:0001340	bronchus	DOID:0050614	bronchus carcinoma in situ
BTO:0000088	cardiovascular system	DOID:176	cardiovascular cancer
BTO:0000088	cardiovascular system	DOID:0060091	cardiovascular organ benign neoplasm
BTO:0000088	cardiovascular system	DOID:1287	cardiovascular system disease
BTO:0000227	central nervous system	DOID:3620	central nervous system cancer
BTO:0000227	central nervous system	DOID:331	central nervous system disease
BTO:0000227	central nervous system	DOID:0060090	central nervous system organ benign neoplasm
BTO:0001421	uterine cervix	DOID:4362	cervical cancer
BTO:0000269	colon	DOID:8826	colon carcinoma in situ
BTO:0000776	B-lymphocyte	DOID:628	combined T cell and B cell immunodeficiency
BTO:0002417	T-lymphocyte	DOID:628	combined T cell and B cell immunodeficiency
BTO:0000562	heart	DOID:1682	congenital heart defect
BTO:0000227	central nervous system	DOID:2490	congenital nervous system abnormality
BTO:0003415	conjunctiva	DOID:5467	conjunctival cancer
BTO:0000421	connective tissue	DOID:201	connective tissue cancer
BTO:0000421	connective tissue	DOID:65	connective tissue disease
BTO:0001086	embryonic stem cell	DOID:688	embryonal cancer
BTO:0001488	endocrine gland	DOID:170	endocrine gland cancer
BTO:0001488	endocrine gland	DOID:28	endocrine system disease
BTO:0000408	epididymis	DOID:745	epididymis adenomatoid tumor
BTO:0000408	epididymis	DOID:10366	epididymis cancer
BTO:0000408	epididymis	DOID:9402	epididymitis
BTO:0000959	esophagus	DOID:5041	esophageal cancer
BTO:0000959	esophagus	DOID:6050	esophageal disease
BTO:0000980	oviduct	DOID:1964	fallopian tube cancer
BTO:0000980	oviduct	DOID:1962	fallopian tube disease
BTO:0000083	female reproductive system	DOID:120	female reproductive organ cancer
BTO:0000083	female reproductive system	DOID:229	female reproductive system disease
BTO:0001415	umbilical cord	DOID:0050698	funisitis
BTO:0000493	gall bladder	DOID:3121	gallbladder cancer
BTO:0000493	gall bladder	DOID:0000000	gallbladder disease
BTO:0000511	gastrointestinal tract	DOID:3119	gastrointestinal system cancer
BTO:0000511	gastrointestinal tract	DOID:77	gastrointestinal system disease
BTO:0000534	gonad	DOID:2277	gonadal disease
BTO:0001501	hair	DOID:421	hair disease
BTO:0000562	heart	DOID:117	heart cancer
BTO:0000562	heart	DOID:114	heart disease
BTO:0000570	hematopoietic system	DOID:74	hematopoietic system disease
BTO:0000759	liver	DOID:3118	hepatobiliary disease
BTO:0000493	gall bladder	DOID:3118	hepatobiliary disease
BTO:0000751	leukocyte	DOID:0060083	immune system cancer
BTO:0000751	leukocyte	DOID:2914	immune system disease
BTO:0000634	integument	DOID:0060122	integumentary system cancer
BTO:0000634	integument	DOID:16	integumentary system disease
BTO:0000648	intestine	DOID:10155	intestinal cancer
BTO:0000648	intestine	DOID:5295	intestinal disease
BTO:0000648	intestine	DOID:4610	intestinal neoplasm
BTO:0000648	intestine	DOID:9024	intestine carcinoma in situ
BTO:0000671	kidney	DOID:3116	kidney benign neoplasm
BTO:0000671	kidney	DOID:263	kidney cancer
BTO:0000671	kidney	DOID:9234	kidney carcinoma in situ
BTO:0000671	kidney	DOID:557	kidney disease
BTO:0001208	larynx	DOID:786	laryngeal disease
BTO:0001208	larynx	DOID:2596	larynx cancer
BTO:0001208	larynx	DOID:9011	larynx carcinoma in situ
BTO:0001487	adipose tissue	DOID:5398	lipoadenoma
BTO:0001487	adipose tissue	DOID:3315	lipoma
BTO:0001487	adipose tissue	DOID:3939	lipomatous cancer
BTO:0000759	liver	DOID:3571	liver cancer
BTO:0000759	liver	DOID:9132	liver carcinoma in situ
BTO:0000759	liver	DOID:916	liver neoplasm
BTO:0000763	lung	DOID:1324	lung cancer
BTO:0000763	lung	DOID:850	lung disease
BTO:0000784	lymph node	DOID:0060073	lymphatic system cancer
BTO:0000784	lymph node	DOID:75	lymphatic system disease
BTO:0000082	male reproductive system	DOID:3856	male reproductive organ cancer
BTO:0000082	male reproductive system	DOID:48	male reproductive system disease
BTO:0000755	Leydig cell	DOID:0050616	malignant Leydig cell tumor
BTO:0001253	skin	DOID:1909	melanoma
BTO:0001090	mouth	DOID:403	mouth disease
BTO:0000887	muscle	DOID:4045	muscle cancer
BTO:0001485	muscular system	DOID:0080000	muscular disease
BTO:0001485	muscular system	DOID:0060100	musculoskeletal system cancer
BTO:0001486	skeletal system	DOID:0060100	musculoskeletal system cancer
BTO:0001485	muscular system	DOID:17	musculoskeletal system disease
BTO:0001486	skeletal system	DOID:17	musculoskeletal system disease
BTO:0002096	nasal cavity	DOID:10811	nasal cavity cancer
BTO:0002096	nasal cavity	DOID:6148	nasal cavity carcinoma in situ
BTO:0000662	nasopharynx	DOID:9561	nasopharyngeal disease
BTO:0000662	nasopharynx	DOID:9261	nasopharynx carcinoma
BTO:0001484	nervous system	DOID:3093	nervous system cancer
BTO:0001484	nervous system	DOID:863	nervous system disease
BTO:0000840	nose	DOID:2825	nose disease
BTO:0000439	eye	DOID:2174	ocular cancer
BTO:0001090	mouth	DOID:8618	oral cavity cancer
BTO:0000975	ovary	DOID:0060112	ovarian benign neoplasm
BTO:0000975	ovary	DOID:2394	ovarian cancer
BTO:0000975	ovary	DOID:1100	ovarian disease
BTO:0000988	pancreas	DOID:26	pancreas disease
BTO:0000988	pancreas	DOID:1793	pancreatic cancer
BTO:0000997	parathyroid gland	DOID:11201	parathyroid gland disease
BTO:0003116	minor vestibular gland	DOID:14059	paraurethral gland cancer
BTO:0000405	penis	DOID:11615	penile cancer
BTO:0000405	penis	DOID:1529	penile disease
BTO:0001028	peripheral nervous system	DOID:574	peripheral nervous system disease
BTO:0001028	peripheral nervous system	DOID:1192	peripheral nervous system neoplasm
BTO:0000782	T-lymphocyte	DOID:0050749	peripheral T-cell lymphoma
BTO:0001472	peritoneum	DOID:0060117	peritoneal benign neoplasm
BTO:0001472	peritoneum	DOID:1791	peritoneal carcinoma
BTO:0001472	peritoneum	DOID:1725	peritoneum cancer
BTO:0001472	peritoneum	DOID:8283	peritonitis
BTO:0001049	pharynx	DOID:0060119	pharynx cancer
BTO:0001049	pharynx	DOID:0050611	pharynx carcinoma in situ
BTO:0001067	pineal gland	DOID:5032	pineal gland cancer
BTO:0001073	hypophysis	DOID:1785	pituitary cancer
BTO:0001073	hypophysis	DOID:53	pituitary gland disease
BTO:0001078	placenta	DOID:2021	placenta cancer
BTO:0001078	placenta	DOID:780	placenta disease
BTO:0004422	pleural cavity	DOID:1532	pleural disease
BTO:0001129	prostate gland	DOID:10283	prostate cancer
BTO:0001129	prostate gland	DOID:47	prostate disease
BTO:0000671	kidney	DOID:2697	renal adenoma
BTO:0000081	reproductive system	DOID:193	reproductive organ cancer
BTO:0000081	reproductive system	DOID:15	reproductive system disease
BTO:0000203	respiratory system	DOID:0050621	respiratory system benign neoplasm
BTO:0000203	respiratory system	DOID:0050615	respiratory system cancer
BTO:0000203	respiratory system	DOID:1579	respiratory system disease
BTO:0001203	salivary gland	DOID:8850	salivary gland cancer
BTO:0001203	salivary gland	DOID:10854	salivary gland disease
BTO:0003098	scrotum	DOID:518	scrotum neoplasm
BTO:0000202	sense organ	DOID:0060116	sensory system cancer
BTO:0000202	sense organ	DOID:0050155	sensory system disease
BTO:0001486	skeletal system	DOID:0060124	skeletal system cancer
BTO:0001253	skin	DOID:4159	skin cancer
BTO:0001253	skin	DOID:8687	skin carcinoma in situ
BTO:0001253	skin	DOID:37	skin disease
BTO:0002666	adult stem cell	DOID:12603	acute leukemia
BTO:0001307	stomach	DOID:10534	stomach cancer
BTO:0001307	stomach	DOID:9138	stomach carcinoma in situ
BTO:0001307	stomach	DOID:76	stomach disease
BTO:0002417	T-lymphocyte	DOID:11200	T cell deficiency
BTO:0000782	T-lymphocyte	DOID:715	T-cell leukemia
BTO:0001363	testis	DOID:2998	testicular cancer
BTO:0001363	testis	DOID:2519	testicular disease
BTO:0001368	thorax	DOID:5093	thoracic cancer
BTO:0001368	thorax	DOID:0060118	thoracic disease
BTO:0001374	thymus	DOID:3277	thymus cancer
BTO:0001379	thyroid gland	DOID:2891	thyroid adenoma
BTO:0001379	thyroid gland	DOID:1781	thyroid cancer
BTO:0001379	thyroid gland	DOID:50	thyroid gland disease
BTO:0001388	trachea	DOID:8802	trachea carcinoma in situ
BTO:0001388	trachea	DOID:11920	tracheal cancer
BTO:0001388	trachea	DOID:3225	tracheal disease
BTO:0001409	ureter	DOID:11819	ureter cancer
BTO:0001409	ureter	DOID:1426	ureteral disease
BTO:0001426	urethra	DOID:734	urethra cancer
BTO:0001426	urethra	DOID:732	urethral disease
BTO:0001418	urinary bladder	DOID:11054	urinary bladder cancer
BTO:0003092	urinary system	DOID:3996	urinary system cancer
BTO:0003092	urinary system	DOID:18	urinary system disease
BTO:0001424	uterus	DOID:363	uterine cancer
BTO:0001424	uterus	DOID:345	uterine disease
BTO:0001424	uterus	DOID:9108	uterus carcinoma in situ
BTO:0000243	vagina	DOID:119	vaginal cancer
BTO:0000243	vagina	DOID:121	vaginal disease
BTO:0001085	vascular system	DOID:175	vascular cancer
BTO:0001085	vascular system	DOID:178	vascular disease
BTO:0001090	mouth	DOID:9188	vestibule of mouth cancer
BTO:0003101	female pudendum	DOID:1245	vulva cancer
BTO:0003101	female pudendum	DOID:2059	vulvar disease
