# Supplementary material for: iCTNet2: integrating heterogeneous biological interactions to understand complex traits
Source: F1000Res. 2015 Sep 28;4:485. Originally published 2015 Aug 5. [Version 2] doi: 10.12688/f1000research.6836.2 (PMC4706053; doi:10.12688/f1000research.6836.2)
Supplement: Supplementary file 3 [file f1000research-4-7667-s0002.tgz › 1e516c23-2532-4dcd-a7d7-5be966dfbb26.csv]

bto_id	bto_name	meddra_code	meddra_name
BTO:0000047	adrenal gland	10001353	Adrenal gland disorders
BTO:0000025	amniotic cavity	10001970	Amniotic fluid and cavity disorders of pregnancy NEC
BTO:0001158	rectum	10002112	Anal and rectal conditions NEC
BTO:0001680	anus	10002112	Anal and rectal conditions NEC
BTO:0000084	vermiform appendix	10003011	Appendicitis
BTO:0000122	bile duct	10004606	Bile duct disorders
BTO:0001418	urinary bladder	10004994	Bladder and bladder neck disorders (excl calculi)
BTO:0000089	blood	10005329	Blood and lymphatic system disorders
BTO:0000855	lymph	10005329	Blood and lymphatic system disorders
BTO:0000140	bone	10005959	Bone disorders (excl congenital and fractures)
BTO:0000149	breast	10006232	Breast disorders
BTO:0000149	breast	10006288	Breast neoplasms benign (incl nipple)
BTO:0000149	breast	10006291	Breast neoplasms malignant and unspecified (incl nipple)
BTO:0001340	bronchus	10006436	Bronchial disorders (excl neoplasms)
BTO:0000562	heart	10007541	Cardiac disorders
BTO:0000564	heart valve	10046973	Cardiac valve disorders
BTO:0000206	cartilage	10007709	Cartilage disorders
BTO:0000227	central nervous system	10007951	Central nervous system infections and inflammations
BTO:0001421	uterine cervix	10013364	Cervix disorders (excl infections and inflammations)
BTO:0000203	respiratory system	10010613	Congenital respiratory tract disorders
BTO:0000421	connective tissue	10010761	Connective tissue disorders (excl congenital)
BTO:0001104	cranial nerve	10011305	Cranial nerve disorders (excl neoplasms)
BTO:0000894	myelin	10012303	Demyelinating disorders
BTO:0000519	gingiva	10044018	Dental and gingival conditions
BTO:0000397	tooth	10044018	Dental and gingival conditions
BTO:0000648	intestine	10013535	Diverticular disorders
BTO:0000368	ear	10013993	Ear and labyrinth disorders
BTO:0000387	endocardium	10014662	Endocardial disorders
BTO:0001488	endocrine gland	10014698	Endocrine disorders
BTO:0001488	endocrine gland	10014710	Endocrine neoplasms benign
BTO:0001488	endocrine gland	10014713	Endocrine neoplasms malignant and unspecified
BTO:0000393	endothelium	10048554	Endothelial dysfunction
BTO:0000988	pancreas	10015674	Exocrine pancreas conditions
BTO:0000439	eye	10015919	Eye disorders
BTO:0000083	female reproductive system	10016417	Female reproductive tract infections and inflammations
BTO:0000493	gall bladder	10017628	Gallbladder disorders
BTO:0000511	gastrointestinal tract	10017947	Gastrointestinal disorders
BTO:0000511	gastrointestinal tract	10017987	Gastrointestinal neoplasms benign
BTO:0000511	gastrointestinal tract	10017991	Gastrointestinal neoplasms malignant and unspecified
BTO:0003091	urogenital system	10018188	Genitourinary tract disorders NEC
BTO:0000759	liver	10019813	Hepatic and biliary neoplasms benign
BTO:0000759	liver	10019805	Hepatobiliary disorders
BTO:0000493	gall bladder	10019805	Hepatobiliary disorders
BTO:0000759	liver	10019815	Hepatobiliary neoplasms malignant and unspecified
BTO:0000614	hypothalamus	10021112	Hypothalamus and pituitary gland disorders
BTO:0001073	hypophysis	10021112	Hypothalamus and pituitary gland disorders
BTO:0000751	leukocyte	10021428	Immune system disorders
BTO:0000991	pancreatic islet	10023051	Islet cell neoplasms and APUDoma NEC
BTO:0001686	joint	10023213	Joint disorders
BTO:0000855	lymph	10025198	Lymphatic system disorders NEC
BTO:0000752	lymph vessel	10025231	Lymphatic vessel disorders
BTO:0000776	B-lymphocyte	10025320	Lymphomas non-Hodgkin's B-cell
BTO:0000782	T-lymphocyte	10025321	Lymphomas non-Hodgkin's T-cell
BTO:0000082	male reproductive system	10025518	Male reproductive tract infections and inflammations
BTO:0001472	peritoneum	10061269	Malignant peritoneal neoplasm
BTO:0002422	mesothelium	10027412	Mesotheliomas
BTO:0000887	muscle	10028302	Muscle disorders
BTO:0001486	skeletal system	10028395	Musculoskeletal and connective tissue disorders
BTO:0001485	muscular system	10028395	Musculoskeletal and connective tissue disorders
BTO:0000421	connective tissue	10028395	Musculoskeletal and connective tissue disorders
BTO:0000901	myocardium	10028593	Myocardial disorders
BTO:0000671	kidney	10029149	Nephropathies
BTO:0001484	nervous system	10029205	Nervous system disorders
BTO:0000959	esophagus	10030168	Oesophageal disorders NEC
BTO:0001090	mouth	10031013	Oral soft tissue conditions
BTO:0000975	ovary	10033283	Ovarian and fallopian tube disorders
BTO:0000980	oviduct	10033283	Ovarian and fallopian tube disorders
BTO:0000975	ovary	10033273	Ovarian neoplasms benign
BTO:0000997	parathyroid gland	10033949	Parathyroid gland disorders
BTO:0000405	penis	10013355	Penile and scrotal disorders (excl infections and inflammations)
BTO:0003098	scrotum	10013355	Penile and scrotal disorders (excl infections and inflammations)
BTO:0000717	pericardium	10034468	Pericardial disorders
BTO:0001472	peritoneum	10034652	Peritoneal and retroperitoneal conditions
BTO:0001067	pineal gland	10029205	Pineal gland cyst
BTO:0001067	pineal gland	10035055	Pineal neoplasms
BTO:0001078	placenta	10035130	Placental abnormalities (excl neoplasms)
BTO:0001078	placenta	10035141	Placental neoplasms
BTO:0000132	blood platelet	10035534	Platelet disorders
BTO:0004422	pleural cavity	10035597	Pleural disorders
BTO:0001129	prostate gland	10036958	Prostatic disorders (excl infections and inflammations)
BTO:0001102	blood vessel	10037454	Pulmonary vascular disorders
BTO:0000424	erythrocyte	10038158	Red blood cell disorders
BTO:0000671	kidney	10038359	Renal and urinary disorders
BTO:0003092	urinary system	10038359	Renal and urinary disorders
BTO:0000671	kidney	10038363	Renal and urinary tract neoplasms benign
BTO:0003092	urinary system	10038363	Renal and urinary tract neoplasms benign
BTO:0000671	kidney	10038364	Renal and urinary tract neoplasms malignant and unspecified
BTO:0003092	urinary system	10038364	Renal and urinary tract neoplasms malignant and unspecified
BTO:0000671	kidney	10038430	Renal disorders (excl nephropathies)
BTO:0000083	female reproductive system	10038595	Reproductive neoplasms female benign
BTO:0000083	female reproductive system	10038594	Reproductive neoplasms female malignant and unspecified
BTO:0000082	male reproductive system	10038593	Reproductive neoplasms male benign
BTO:0000082	male reproductive system	10038597	Reproductive neoplasms male malignant and unspecified
BTO:0000081	reproductive system	10038604	Reproductive system and breast disorders
BTO:0000081	reproductive system	10038612	Reproductive tract disorders NEC
BTO:0000203	respiratory system	10038667	Respiratory and mediastinal neoplasms benign (excl mesotheliomas)
BTO:0000203	respiratory system	10038666	Respiratory and mediastinal neoplasms malignant and unspecified
BTO:0000203	respiratory system	10038716	Respiratory disorders NEC
BTO:0000203	respiratory system	10024970	Respiratory tract infections
BTO:0000203	respiratory system	10029107	Respiratory tract neoplasms
BTO:0001203	salivary gland	10039404	Salivary gland conditions
BTO:0001253	skin	10040785	Skin and subcutaneous tissue disorders
BTO:0000883	spinal root	10041543	Spinal cord and nerve root disorders
BTO:0001279	spinal cord	10041543	Spinal cord and nerve root disorders
BTO:0000782	T-lymphocyte	10050453	T-cell depletion
BTO:0001356	tendon	10043234	Tendon disorders
BTO:0001363	testicle	10013362	Testicular and epididymal disorders
BTO:0000408	epididymis	10013362	Testicular and epididymal disorders
BTO:0001363	testis	10043322	Testicular neoplasms malignant
BTO:0001368	thorax	10013369	Thoracic disorders (excl lung and pleura)
BTO:0001379	thyroid gland	10043739	Thyroid gland disorders
BTO:0001385	tongue	10043946	Tongue conditions
BTO:0001415	umbilical cord	10045448	Umbilical cord complications
BTO:0001415	umbilical cord	10045459	Umbilical hernias
BTO:0001415	umbilical cord	10045470	Umbilical sepsis
BTO:0001409	ureter	10046400	Ureteric disorders
BTO:0001426	urethra	10046447	Urethral disorders (excl calculi)
BTO:0001244	urinary tract	10046590	Urinary tract signs and symptoms
BTO:0001085	vascular system	10047065	Vascular disorders
BTO:0003101	female pudendum	10047789	Vulvovaginal disorders (excl infections and inflammations)
BTO:0000751	leukocyte	10047954	White blood cell disorders
